# Supplementary material for: Comparing the Appetitive Learning Performance of Six European Honeybee Subspecies in a Common Apiary
Source: Insects. 2021 Aug 27;12(9):768. doi: 10.3390/insects12090768 (PMC8468525; doi:10.3390/insects12090768)
Supplement: Supplementary file 1 [file insects-12-00768-s001.zip]

Archive with 1 entries (1 files):
- insects-1322938-supplementary.pdf
